# Supplementary material for: Improving Signal-Strength Aggregation for Mobile Crowdsourcing Scenarios
Source: Sensors (Basel). 2021 Feb 5;21(4):1084. doi: 10.3390/s21041084 (PMC7914496; doi:10.3390/s21041084)
Supplement: Supplementary file 1 [file sensors-21-01084-s001.zip]

Archive with 2 entries (2 files):
- File S1 Materials for reproducibility of experimental results.zip
- File S2 RMSE figures with higher number of measurements.pdf
